# Supplementary material for: Static and dynamic coding in distinct cell types during associative learning in the prefrontal cortex
Source: Nat Commun. 2023 Dec 14;14:8325. doi: 10.1038/s41467-023-43712-2 (PMC10721651; doi:10.1038/s41467-023-43712-2)
Supplement: Supplementary file 4 — Source Data [file 41467_2023_43712_MOESM4_ESM.xlsx]

## Sheet: Fig. 1d
	Novmap Monkey 1	Novmap Monkey 2	Fammap Monkey 1	Fammap Monkey 2
	35.5556	38.3562	76.6667	100
	56.5217	55.5556	97.1429	96.2963
	56.6667	59.5745	95	100
	70.4545	68.6275	100	100
	75.4717	80.3571	97.7273	96.4286
	72.9167	61.1111	100	100
	78.4314	70.6897	100	100
	77.7778	80	97.619	100
	81.8182	79.6296	100	100
	85.7143	72.5806	100	100
	81.6667	84.4828	97.619	100
	87.037	84.6154	100	92.8571
	87.037	85.0746	100	100
	91.0714	83.3333	100	100
	83.0508	83.871	100	100
	89.4737	94.0299	97.7273	100
	84.4828	87.3239	100	100
	94.3396	89.6104	100	100
	88.7097	92	97.4359	100
	91.2281	90.6667	97.619	96.2963
	93.2203	94.5205	97.3684	96.1538
	88.5246	92.2078	100	100
	86.2069	89.3333	100	100
	85.4545	92.9577	95.4545	100
	87.7193	94.3662	100	96.2963
	98.2143	93.9024	100	100
	100	94.5205	97.561	100
	93.6508	97.2973	100	100
	87.7193	94.2029	95.122	100
	87.2727	95.8333	100	100
	94.9153	97.561	95	100
	94.6429	93.5065	94.7368	96.1538
	90.1639	94.8052	97.3684	100
	100	96.0526	100	100
	90	97.4684	100	96.2963
	93.1034	93.9759	100	100
	96.7742	97.2973	97.5	96
	98.3051	94.8718	97.4359	100
	93.9394	94.5946	100	100
	92.9825	96.1039	100	100
	93.6508	97.3333	100	100
	96.875	94.8718	95.3488	100
	93.4426	97.4359	100	100
	88.8889	96.1039	100	100
	98.2143	94.8718	100	100
	96.8254	98.7013	100	100
	90.625	98.7342	95.122	100
	96.7213	98.8095	100	100
	95.1613	95.9459	100	100

## Sheet: Fig 2a
	trough-to-peak duration distribution			MEAN WAVEFORM BW	MEAN WAVEFORM NW
	0.4575			0.808344	0.580108
	0.4925			0.802775	0.569805
	0.5275			0.794725	0.555595
	0.5			0.789967	0.549043
	0.4775			0.787695	0.540192
	0.4925			0.783766	0.516048
	0.495			0.77906	0.500811
	0.5175			0.775201	0.492261
	0.515			0.77366	0.488049
	0.485			0.769825	0.470653
	0.5125			0.767315	0.460613
	0.52			0.763893	0.451475
	0.53			0.763621	0.431445
	0.485			0.760079	0.428264
	0.5125			0.760699	0.419004
	0.5125			0.759016	0.418432
	0.51			0.757414	0.416965
	0.515			0.755525	0.409582
	0.4825			0.753832	0.405708
	0.5075			0.753448	0.402393
	0.5225			0.752193	0.401554
	0.5175			0.751226	0.398324
	0.4825			0.750348	0.392091
	0.4875			0.749042	0.388882
	0.545			0.747614	0.382177
	0.485			0.747331	0.38146
	0.4725			0.745921	0.378783
	0.475			0.745467	0.37701
	0.4775			0.744641	0.373956
	0.525			0.742998	0.372875
	0.525			0.742535	0.372081
	0.5			0.741394	0.372389
	0.495			0.740775	0.371372
	0.475			0.739803	0.37043
	0.5075			0.738646	0.369223
	0.545			0.73728	0.368768
	0.5225			0.735682	0.367588
	0.5325			0.733825	0.366412
	0.5275			0.731683	0.365239
	0.535			0.729228	0.364065
	0.5325			0.726429	0.362883
	0.5375			0.723254	0.361688
	0.5175			0.719671	0.360471
	0.515			0.715646	0.359222
	0.52			0.711142	0.357931
	0.495			0.706125	0.356583
	0.505			0.700557	0.355165
	0.51			0.694402	0.353659
	0.49			0.687623	0.352044
	0.495			0.680185	0.350298
	0.49			0.672049	0.348399
	0.49			0.663182	0.34632
	0.4875			0.653548	0.344035
	0.49			0.643112	0.341516
	0.4875			0.63184	0.338733
	0.51			0.619697	0.335654
	0.4675			0.606652	0.332245
	0.49			0.592673	0.328471
	0.515			0.577731	0.324294
	0.4775			0.561799	0.319677
	0.4925			0.544854	0.314579
	0.5025			0.526874	0.30896
	0.52			0.507842	0.302779
	0.5125			0.487743	0.295993
	0.5325			0.466567	0.288558
	0.4925			0.444308	0.280432
	0.5225			0.420962	0.271568
	0.5			0.396529	0.26192
	0.5325			0.371015	0.251441
	0.4775			0.344428	0.240084
	0.505			0.316783	0.227803
	0.485			0.288101	0.214553
	0.56			0.258407	0.200292
	0.525			0.227736	0.184975
	0.5			0.196129	0.168563
	0.49			0.163634	0.151017
	0.51			0.130304	0.132303
	0.47			0.0961962	0.112392
	0.51			0.0613734	0.0912611
	0.51			0.0259028	0.0688941
	0.5			-0.0101431	0.045284
	0.5125			-0.0466866	0.0204324
	0.5125			-0.0836464	-0.00565148
	0.5025			-0.120936	-0.0329492
	0.52			-0.158465	-0.0614324
	0.515			-0.19614	-0.0910616
	0.495			-0.233864	-0.121785
	0.5225			-0.271541	-0.153536
	0.535			-0.309073	-0.186234
	0.5275			-0.346363	-0.219787
	0.5175			-0.383311	-0.254092
	0.5175			-0.419821	-0.289034
	0.5775			-0.455798	-0.324493
	0.5525			-0.49115	-0.360341
	0.5325			-0.525787	-0.396442
	0.5075			-0.559626	-0.432659
	0.545			-0.592585	-0.468846
	0.5125			-0.624589	-0.504859
	0.52			-0.655566	-0.540548
	0.51			-0.685448	-0.575762
	0.52			-0.71417	-0.610354
	0.515			-0.741677	-0.64418
	0.55			-0.767917	-0.677099
	0.52			-0.792843	-0.708974
	0.515			-0.816419	-0.739676
	0.505			-0.838611	-0.769079
	0.51			-0.859394	-0.797068
	0.55			-0.878745	-0.823535
	0.4875			-0.89665	-0.848387
	0.5225			-0.913095	-0.871539
	0.4725			-0.928075	-0.892919
	0.5125			-0.941589	-0.912465
	0.485			-0.953643	-0.930123
	0.5125			-0.964249	-0.945846
	0.5275			-0.973422	-0.959598
	0.5675			-0.981183	-0.97135
	0.51			-0.987555	-0.981083
	0.4575			-0.992567	-0.988783
	0.52			-0.996248	-0.994448
	0.4775			-0.998631	-0.998083
	0.4675			-0.99975	-0.999703
	0.5225			-0.999641	-0.999328
	0.5275			-0.998346	-0.996987
	0.555			-0.995903	-0.992713
	0.5125			-0.992357	-0.986545
	0.5375			-0.987751	-0.978527
	0.4625			-0.982128	-0.968706
	0.5475			-0.975536	-0.957134
	0.52			-0.968018	-0.943866
	0.545			-0.95962	-0.928965
	0.5225			-0.950389	-0.912492
	0.515			-0.94037	-0.894516
	0.5125			-0.929608	-0.875106
	0.505			-0.918149	-0.854334
	0.5325			-0.906037	-0.832274
	0.5225			-0.893316	-0.809002
	0.5025			-0.880029	-0.784593
	0.5175			-0.866218	-0.759125
	0.505			-0.851924	-0.732677
	0.5075			-0.837188	-0.705327
	0.5125			-0.822048	-0.677152
	0.5225			-0.806543	-0.648229
	0.485			-0.79071	-0.618634
	0.4975			-0.774583	-0.588442
	0.465			-0.758196	-0.557726
	0.48			-0.741581	-0.52656
	0.465			-0.72477	-0.495011
	0.4975			-0.707792	-0.46315
	0.49			-0.690673	-0.431043
	0.55			-0.673443	-0.398753
	0.475			-0.656125	-0.36634
	0.495			-0.638745	-0.333864
	0.505			-0.621326	-0.301379
	0.475			-0.603888	-0.268938
	0.4825			-0.58645	-0.236591
	0.495			-0.56903	-0.204385
	0.495			-0.551646	-0.172365
	0.4925			-0.534311	-0.140573
	0.4725			-0.51704	-0.109049
	0.505			-0.499847	-0.0778288
	0.48			-0.482742	-0.0469461
	0.5075			-0.465737	-0.0164312
	0.5275			-0.448843	0.0136876
	0.53			-0.432068	0.043385
	0.5225			-0.41542	0.0726375
	0.465			-0.398906	0.101424
	0.5475			-0.382534	0.129724
	0.5225			-0.366308	0.15752
	0.48			-0.350232	0.184798
	0.505			-0.334312	0.211542
	0.465			-0.318552	0.237743
	0.52			-0.302954	0.263392
	0.5125			-0.287521	0.288481
	0.51			-0.272255	0.313004
	0.5525			-0.257158	0.336958
	0.52			-0.242232	0.360339
	0.525			-0.227475	0.383144
	0.4625			-0.212889	0.405372
	0.515			-0.198472	0.427023
	0.48			-0.184225	0.448098
	0.5			-0.170147	0.468598
	0.5125			-0.156235	0.488526
	0.53			-0.142489	0.507887
	0.495			-0.128907	0.526685
	0.495			-0.115487	0.544924
	0.51			-0.102227	0.562611
	0.525			-0.0891253	0.579751
	0.4725			-0.0761794	0.596352
	0.5325			-0.0633869	0.612419
	0.525			-0.0507458	0.627961
	0.51			-0.0382536	0.642987
	0.48			-0.0259079	0.657503
	0.4725			-0.0137063	0.671519
	0.5325			-0.00164642	0.685042
	0.495			0.0102742	0.698082
	0.51			0.0220581	0.710648
	0.525			0.0337074	0.722748
	0.4875			0.0452246	0.734391
	0.5575			0.0566123	0.745588
	0.565			0.0678731	0.756347
	0.515			0.0790095	0.766676
	0.525			0.0900243	0.776586
	0.54			0.10092	0.786084
	0.5225			0.111699	0.795181
	0.56			0.122365	0.803884
	0.525			0.132919	0.812205
	0.47			0.143364	0.820151
	0.535			0.153703	0.827732
	0.5475			0.163938	0.834958
	0.5125			0.174072	0.841838
	0.5325			0.184106	0.84838
	0.46			0.194043	0.854594
	0.52			0.203885	0.860488
	0.5125			0.213633	0.866071
	0.515			0.22329	0.87135
	0.5625			0.232857	0.876335
	0.495			0.242337	0.881033
	0.5525			0.25173	0.885454
	0.51			0.261039	0.889605
	0.5225			0.270266	0.893495
	0.565			0.279411	0.897132
	0.5175			0.288477	0.900522
	0.5775			0.297466	0.903674
	0.54			0.306378	0.906595
	0.475			0.315216	0.909292
	0.52			0.323982	0.911774
	0.54			0.332675	0.914046
	0.52			0.341299	0.916115
	0.5675			0.349854	0.91799
	0.5725			0.358342	0.919677
	0.52			0.366764	0.921183
	0.5275			0.375121	0.922514
	0.4725			0.383415	0.923677
	0.48			0.391647	0.924677
	0.4575			0.399817	0.925522
	0.47			0.407928	0.926217
	0.535			0.415979	0.926768
	0.5025			0.423972	0.927181
	0.5175			0.431908	0.927461
	0.52			0.439787	0.927615
	0.5325			0.447611	0.927648
	0.5275			0.45538	0.927564
	0.535			0.463094	0.92737
	0.4775			0.470755	0.92707
	0.4575			0.478361	0.926668
	0.48			0.485915	0.92617
	0.505			0.493416	0.92558
	0.46			0.500864	0.924901
	0.5325			0.50826	0.924138
	0.5475			0.515605	0.923294
	0.52			0.522899	0.922374
	0.55			0.530142	0.921381
	0.4625			0.537335	0.920319
	0.5125			0.544479	0.919191
	0.4825			0.551574	0.918
	0.5275			0.558622	0.917373
	0.49			0.565622	0.916174
	0.515			0.572577	0.914761
	0.505			0.579486	0.913297
	0.495			0.586351	0.911785
	0.4875			0.593171	0.910227
	0.4825			0.599948	0.908626
	0.5525			0.606682	0.906985
	0.5225			0.613374	0.906675
	0.56			0.620023	0.904924
	0.55			0.62663	0.903138
	0.49			0.633196	0.901319
	0.5275			0.639721	0.899134
	0.495			0.646205	0.897219
	0.56			0.652648	0.895277
	0.535			0.65905	0.893308
	0.5275			0.665412	0.891048
	0.5375			0.671734	0.889005
	0.5225			0.678017	0.886939
	0.5625			0.68426	0.884852
	0.53			0.690465	0.88275
	0.525			0.696631	0.881261
	0.5525			0.702758	0.879562
	0.565			0.708847	0.877273
	0.5025			0.714898	0.874746
	0.475			0.72091	0.872414
	0.5175			0.726885	0.870001
	0.5			0.732822	0.867577
	0.51			0.738721	0.865144
	0.5225			0.744583	0.862702
	0.52			0.750407	0.860292
	0.4925			0.756194	0.857836
	0.4675			0.761943	0.855373
	0.4775			0.767656	0.852573
	0.5225			0.773333	0.850097
	0.5275			0.778973	0.847616
	0.525			0.784577	0.845132
	0.4975			0.790145	0.842645
	0.535			0.795678	0.840155
	0.515			0.801175	0.837664
	0.5025			0.806637	0.835223
	0.5125			0.812064	0.832728
	0.485			0.817456	0.830234
	0.5175			0.822813	0.82774
	0.5125			0.828134	0.825248
	0.4925			0.833421	0.822759
	0.475			0.838672	0.820272
	0.4925			0.843888	0.817789
	0.5375			0.84907	0.815309
	0.5225			0.853067	0.812833
	0.5375			0.857639	0.809842
	0.495			0.862174	0.806855
	0.525			0.866121	0.804385
	0.495			0.870034	0.801919
	0.5175			0.873935	0.799458
	0.5275			0.877103	0.797003
	0.5675			0.881101	0.794125
	0.46			0.88473	0.791348
	0.505			0.887801	0.788906
	0.4575			0.891597	0.786041
	0.465			0.894251	0.782613
	0.4875			0.897696	0.780139
	0.4775			0.901094	0.775282
	0.505			0.903837	0.77248
	0.465			0.906139	0.770051
	0.4875			0.909595	0.765518
	0.47			0.911889	0.763358
	0.505			0.91429	0.759406
	0.5			0.916105	0.756364
	0.5025			0.920088	0.752884
	0.5325			0.921096	0.749671
	0.5			0.922248	0.746902
	0.5175			0.925061	0.743272
	0.465			0.927332	0.738458
	0.52			0.929606	0.734683
	0.485			0.930447	0.732034
	0.495			0.932382	0.726617
	0.4975			0.933842	0.725302
	0.4825			0.935267	0.719966
	0.4825			0.937675	0.718903
	0.525			0.94007	0.711992
	0.48			0.942259	0.704425
	0.5225			0.943569	0.704752
	0.4825			0.946452	0.699404
	0.47			0.948817	0.696151
	0.4925			0.950645	0.692726
	0.4625
	0.485
	0.515
	0.475
	0.465
	0.4875
	0.485
	0.4775
	0.5175
	0.525
	0.4975
	0.5025
	0.505
	0.52
	0.5275
	0.545
	0.5375
	0.4975
	0.5025
	0.5075
	0.535
	0.4575
	0.5425
	0.5
	0.53
	0.505
	0.54
	0.535
	0.5575
	0.54
	0.515
	0.5725
	0.4725
	0.5425
	0.565
	0.5025
	0.4725
	0.51
	0.55
	0.51
	0.53
	0.54
	0.5275
	0.4925
	0.4875
	0.4925
	0.4825
	0.505
	0.515
	0.4975
	0.5075
	0.5275
	0.4725
	0.5075
	0.525
	0.5425
	0.4825
	0.5025
	0.4975
	0.5125
	0.525
	0.5175
	0.5225
	0.52
	0.4575
	0.485
	0.4975
	0.485
	0.5125
	0.52
	0.5075
	0.4725
	0.4675
	0.515
	0.5175
	0.5275
	0.48
	0.515
	0.4925
	0.4975
	0.4875
	0.52
	0.5175
	0.5
	0.495
	0.4975
	0.4725
	0.4925
	0.515
	0.4725
	0.5225
	0.4925
	0.47
	0.49
	0.515
	0.5075
	0.4575
	0.485
	0.53
	0.5375
	0.5125
	0.4675
	0.5125
	0.545
	0.5175
	0.465
	0.49
	0.5175
	0.5175
	0.4575
	0.495
	0.525
	0.4575
	0.505
	0.5325
	0.505
	0.5
	0.5
	0.52
	0.53
	0.5
	0.4875
	0.52
	0.5225
	0.515
	0.5175
	0.49
	0.525
	0.51
	0.47
	0.525
	0.5025
	0.4875
	0.4975
	0.53
	0.4675
	0.5125
	0.4875
	0.535
	0.4875
	0.4875
	0.495
	0.4625
	0.4925
	0.5075
	0.5025
	0.5125
	0.4825
	0.505
	0.475
	0.4575
	0.49
	0.495
	0.485
	0.49
	0.5
	0.5025
	0.4725
	0.48
	0.5025
	0.465
	0.51
	0.53
	0.49
	0.52
	0.5075
	0.47
	0.4625
	0.5025
	0.4675
	0.4625
	0.4925
	0.4925
	0.475
	0.4675
	0.4725
	0.485
	0.475
	0.5125
	0.5
	0.4575
	0.4875
	0.48
	0.485
	0.4775
	0.5
	0.5125
	0.4675
	0.485
	0.485
	0.4825
	0.515
	0.475
	0.48
	0.525
	0.4775
	0.4875
	0.4875
	0.51
	0.49
	0.4725
	0.4875
	0.47
	0.48
	0.495
	0.49
	0.49
	0.46
	0.5025
	0.5
	0.525
	0.4875
	0.4875
	0.5525
	0.48
	0.5175
	0.505
	0.515
	0.5025
	0.46
	0.515
	0.4975
	0.4775
	0.48
	0.4875
	0.515
	0.5625
	0.5275
	0.4825
	0.5075
	0.46
	0.5275
	0.475
	0.475
	0.5625
	0.575
	0.52
	0.5625
	0.56
	0.57
	0.5675
	0.56
	0.565
	0.5775
	0.565
	0.58
	0.5075
	0.5625
	0.555
	0.57
	0.565
	0.5625
	0.5625
	0.5675
	0.5775
	0.5075
	0.555
	0.57
	0.5625
	0.5625
	0.565
	0.6025
	0.5525
	0.5875
	0.61
	0.555
	0.5775
	0.5325
	0.605
	0.5575
	0.5475
	0.575
	0.5775
	0.5575
	0.595
	0.5775
	0.5825
	0.6125
	0.535
	0.57
	0.545
	0.5925
	0.5825
	0.58
	0.58
	0.57
	0.62
	0.5825
	0.6175
	0.5575
	0.57
	0.545
	0.555
	0.6175
	0.5975
	0.585
	0.6
	0.5725
	0.5575
	0.5625
	0.5675
	0.565
	0.5925
	0.5725
	0.6175
	0.5375
	0.575
	0.5575
	0.5675
	0.54
	0.565
	0.565
	0.5925
	0.585
	0.615
	0.5625
	0.5375
	0.585
	0.565
	0.5475
	0.5325
	0.5875
	0.605
	0.5875
	0.6225
	0.4875
	0.5625
	0.495
	0.585
	0.565
	0.545
	0.585
	0.5875
	0.615
	0.565
	0.6075
	0.575
	0.605
	0.4675
	0.56
	0.5925
	0.5825
	0.5875
	0.5675
	0.58
	0.53
	0.5025
	0.5625
	0.5625
	0.57
	0.535
	0.56
	0.61
	0.605
	0.5775
	0.575
	0.5625
	0.5725
	0.595
	0.57
	0.55
	0.6075
	0.5825
	0.5675
	0.5175
	0.61
	0.545
	0.5925
	0.4925
	0.55
	0.59
	0.6125
	0.4575
	0.555
	0.59
	0.5175
	0.58
	0.5825
	0.565
	0.4975
	0.6075
	0.5125
	0.495
	0.5725
	0.48
	0.5675
	0.5775
	0.5575
	0.5625
	0.62
	0.5875
	0.56
	0.575
	0.62
	0.57
	0.5425
	0.5675
	0.585
	0.575
	0.575
	0.485
	0.575
	0.6025
	0.5175
	0.5425
	0.575
	0.5725
	0.4925
	0.605
	0.52
	0.535
	0.48
	0.5625
	0.57
	0.46
	0.545
	0.5875
	0.57
	0.545
	0.595
	0.5375
	0.5775
	0.5925
	0.5875
	0.59
	0.55
	0.555
	0.49
	0.5775
	0.5775
	0.6025
	0.5825
	0.465
	0.59
	0.5625
	0.5525
	0.47
	0.5275
	0.5925
	0.57
	0.5625
	0.55
	0.5825
	0.5725
	0.5825
	0.5375
	0.515
	0.5325
	0.52
	0.5725
	0.57
	0.545
	0.5775
	0.5725
	0.5475
	0.575
	0.535
	0.5325
	0.5225
	0.575
	0.5725
	0.4625
	0.5625
	0.57
	0.5275
	0.565
	0.4775
	0.56
	0.5675
	0.5725
	0.5
	0.48
	0.5925
	0.5675
	0.57
	0.5025
	0.4825
	0.5975
	0.5625
	0.5725
	0.5225
	0.4725
	0.57
	0.5675
	0.5875
	0.4725
	0.5675
	0.51
	0.4625
	0.5425
	0.58
	0.5675
	0.5675
	0.4875
	0.515
	0.565
	0.55
	0.585
	0.545
	0.565
	0.5375
	0.565
	0.565
	0.565
	0.5275
	0.5625
	0.57
	0.5775
	0.5525
	0.5725
	0.55
	0.565
	0.585
	0.545
	0.56
	0.565
	0.5475
	0.565
	0.6
	0.57
	0.5425
	0.5425
	0.5375
	0.54
	0.525
	0.5375
	0.5675
	0.5625
	0.5625
	0.535
	0.56
	0.575
	0.5425
	0.5425
	0.57
	0.5475
	0.565
	0.54
	0.575
	0.5575
	0.5375
	0.5275
	0.5375
	0.545
	0.56
	0.5575
	0.5
	0.5375
	0.575
	0.565
	0.6125
	0.5475
	0.5375
	0.55
	0.5375
	0.5525
	0.5075
	0.5375
	0.5775
	0.5675
	0.525
	0.5475
	0.485
	0.5625
	0.5925
	0.585
	0.57
	0.5225
	0.5525
	0.5525
	0.505
	0.6175
	0.4875
	0.5625
	0.5975
	0.585
	0.565
	0.6025
	0.555
	0.575
	0.555
	0.585
	0.5675
	0.55
	0.55
	0.6
	0.5025
	0.5675
	0.5875
	0.5525
	0.57
	0.5825
	0.5725
	0.57
	0.5275
	0.52
	0.555
	0.53
	0.56
	0.61
	0.6025
	0.475
	0.57
	0.565
	0.5225
	0.5275
	0.555
	0.5275
	0.565
	0.61
	0.6025
	0.46
	0.595
	0.5075
	0.515
	0.61
	0.54
	0.4875
	0.565
	0.565
	0.5475
	0.545
	0.5
	0.4975
	0.5725
	0.5475
	0.575
	0.5425
	0.5725
	0.55
	0.465
	0.5575
	0.53
	0.505
	0.5525
	0.4875
	0.5775
	0.5225
	0.5025
	0.55
	0.575
	0.525
	0.5
	0.475
	0.5175
	0.5375
	0.39
	0.35
	0.275
	0.3675
	0.3475
	0.255
	0.3675
	0.2725
	0.21
	0.235
	0.19
	0.27
	0.205
	0.3525
	0.235
	0.29
	0.3075
	0.3075
	0.275
	0.2425
	0.355
	0.3
	0.275
	0.2475
	0.35
	0.29
	0.39
	0.3325
	0.3425
	0.205
	0.27
	0.1975
	0.265
	0.295
	0.39
	0.25
	0.3375
	0.31
	0.345
	0.2925
	0.2475
	0.2675
	0.335
	0.2625
	0.2425
	0.195
	0.2075
	0.215
	0.3875
	0.3425
	0.18
	0.2575
	0.265
	0.28
	0.35
	0.28
	0.145
	0.245
	0.1775
	0.375
	0.34
	0.2425
	0.3375
	0.205
	0.315
	0.3375
	0.3125
	0.3475
	0.2675
	0.2425
	0.365
	0.27
	0.2325
	0.255
	0.285
	0.2125
	0.28
	0.35
	0.3975
	0.2225
	0.395
	0.205
	0.3775
	0.34
	0.29
	0.375
	0.205
	0.1625
	0.22
	0.2275
	0.215
	0.235
	0.295
	0.23
	0.2475
	0.255
	0.3625
	0.3275
	0.335
	0.295
	0.3475
	0.3375
	0.36
	0.2375
	0.3875
	0.2725
	0.18
	0.2675
	0.27
	0.32
	0.2275
	0.265
	0.3825
	0.395
	0.27
	0.2825
	0.38
	0.18
	0.3075
	0.3725
	0.375
	0.395
	0.3075
	0.2175
	0.2975
	0.335
	0.2725
	0.3975
	0.26
	0.245
	0.255
	0.29
	0.2125
	0.19
	0.395
	0.195
	0.2325
	0.2425
	0.3075
	0.245
	0.355
	0.265
	0.205
	0.3575
	0.1775
	0.275
	0.2225
	0.2675
	0.3175
	0.305
	0.1925
	0.2775
	0.1975
	0.34
	0.345
	0.2475
	0.2025
	0.19
	0.35
	0.265
	0.375
	0.3525
	0.32
	0.16
	0.3175
	0.165
	0.2475
	0.19
	0.2675
	0.325
	0.315
	0.2275
	0.22
	0.2475
	0.3025
	0.25
	0.2
	0.245
	0.285
	0.1775
	0.305
	0.25
	0.3625
	0.345
	0.2
	0.345
	0.21
	0.3825
	0.2475
	0.3125
	0.23
	0.37
	0.185
	0.2225
	0.18
	0.2025
	0.325
	0.3925
	0.375
	0.39
	0.3725
	0.3525
	0.3875
	0.2725
	0.3275
	0.2525
	0.395
	0.3325
	0.18
	0.1925
	0.3925
	0.385
	0.305
	0.3275
	0.29
	0.3425
	0.3775
	0.3275
	0.23
	0.2425
	0.3475
	0.3025
	0.29
	0.225
	0.3
	0.305
	0.32
	0.3075
	0.31
	0.31
	0.2675
	0.285
	0.22
	0.3375
	0.37
	0.33
	0.3775
	0.3825
	0.385
	0.2775
	0.2875
	0.225
	0.23
	0.3325
	0.24
	0.24
	0.3825
	0.2625
	0.27
	0.2775
	0.32
	0.3325
	0.29
	0.335
	0.3575
	0.35
	0.28
	0.3375
	0.305
	0.3575
	0.3
	0.3525
	0.1975
	0.3
	0.355
	0.19
	0.1925
	0.39
	0.2625
	0.3675
	0.275
	0.275
	0.2775
	0.285
	0.2875
	0.225
	0.3075
	0.2275
	0.3525
	0.2825
	0.29
	0.275
	0.3075
	0.1925
	0.32
	0.2625
	0.3475
	0.2375
	0.2525
	0.31
	0.3325
	0.3425
	0.2375
	0.1975
	0.2575
	0.28
	0.28
	0.1825
	0.2875
	0.29
	0.305
	0.2325
	0.2425
	0.245
	0.34
	0.3975
	0.2975
	0.3725
	0.37
	0.29
	0.38
	0.2775
	0.2775
	0.19
	0.3375
	0.245
	0.2725
	0.37
	0.3825
	0.385
	0.335
	0.3475
	0.3475
	0.35
	0.35
	0.3125
	0.3225
	0.3425
	0.375
	0.315
	0.2125
	0.3025
	0.4475
	0.4525
	0.4525
	0.4375
	0.4475
	0.425
	0.4475
	0.4275
	0.4175
	0.41
	0.4
	0.455
	0.45
	0.4375
	0.4075
	0.4325
	0.4425
	0.4525
	0.445
	0.4025
	0.4425
	0.4025
	0.45
	0.4
	0.445
	0.4525
	0.4175
	0.4175
	0.455
	0.4275
	0.4425
	0.4175
	0.455
	0.435
	0.445
	0.445
	0.435
	0.4425
	0.4275
	0.41
	0.405
	0.4025
	0.455
	0.455
	0.4375
	0.405
	0.455
	0.4025
	0.4525
	0.435
	0.4525
	0.4375
	0.4525
	0.4275
	0.425
	0.435
	0.4425
	0.42
	0.435
	0.43
	0.4375
	0.4275
	0.42
	0.4525
	0.4425
	0.42
	0.405
	0.45
	0.4175
	0.455
	0.4
	0.4375
	0.405
	0.4
	0.4375
	0.445
	0.44
	0.45
	0.4425
	0.445
	0.44
	0.4525
	0.4075
	0.455
	0.45
	0.455
	0.42
	0.445
	0.4375
	0.42
	0.4075
	0.4075
	0.4025
	0.4025
	0.41
	0.4375
	0.425
	0.42
	0.425
	0.45
	0.415
	0.44
	0.445
	0.4025
	0.44
	0.45
	0.4275
	0.44
	0.4525
	0.405
	0.4075
	0.43
	0.415
	0.4425
	0.4525
	0.4425
	0.4475
	0.42
	0.4475
	0.4275
	0.4375
	0.4325
	0.445
	0.41
	0.4525
	0.4225
	0.4225
	0.41
	0.425
	0.435
	0.435
	0.4375
	0.4125
	0.4425
	0.4
	0.4
	0.415
	0.4025

## Sheet: Fig 2b
	FIRING
	BW	NW
	1.04	2.63

## Sheet: Fig 2c
	Fano Factor
	BW	NW
	2.19	3.02

## Sheet: Fig 2d
	CV
	BW	NW
	1.47	1.67

## Sheet: Fig 3a
			Novmap			SIGNIFICANT NEURONS BW		SIGNIFICANT NEURONS NW
			BW	NW		EARLY IS	LATE IS	EARLY IS	LATE IS
			-0.0714405	-0.20616		0.16	0.17	0.32	0.31
			-0.0484459	-0.0103126
			-0.168491	0.0896964
			-0.179118	0.140449
			-0.181764	0.166212
			-0.163194	0.189306
			-0.120426	0.0936089
			-0.112404	-0.105779
			-0.111664	-0.0367595
			-0.0895259	-0.195006
			-0.18927	-0.329092
			-0.260392	-0.352077
			-0.199004	-0.37876
			-0.168213	-0.493072
			-0.176101	-0.544837
			-0.0678908	-0.466419
			-0.051255	-0.416144
			-0.0420676	-0.302955
			-0.0497348	-0.215967
			-0.103636	-0.192323
			-0.0861464	-0.127327
			-0.155806	-0.104976
			-0.200137	-0.196388
			-0.206749	-0.217074
			-0.151388	-0.311567
			-0.00502857	-0.21709
			0.0268453	-0.335837
			0.0313718	-0.36724
			0.0479731	-0.247628
			0.0397432	-0.139528
			0.0937934	-0.122686
			0.10817	0.0183327
			0.0431232	0.159126
			0.0299334	0.489315
			0.0156758	0.618904
			0.103304	0.766335
			0.153693	0.86424
			0.378996	1.0562
			0.603868	1.32291
			0.830559	1.44045
			0.885474	1.70821
			1.06277	2.1503
			1.26389	2.87428
			1.65166	3.4617
			1.91555	4.16613
			2.19095	4.96223
			2.56619	5.36164
			2.87791	6.37467
			3.18969	7.25777
			3.30204	7.90581
			3.29665	8.05099
			3.37249	7.9359
			3.48184	7.68233
			3.48935	7.28147
			3.58285	6.85796
			3.49384	6.6836
			3.44121	6.69143
			3.34545	6.58073
			3.32877	6.32544
			3.38727	6.08312
			3.25937	5.83239
			3.08151	5.94904
			3.14557	5.83202
			3.03344	5.65804
			2.97284	5.59147
			2.90466	5.29452
			2.79788	5.13309
			2.72714	5.12247
			2.70532	5.0087
			2.67479	5.00744
			2.50024	4.71405
			2.56901	4.60543
			2.47523	4.62628
			2.50046	4.40419
			2.52363	4.37233
			2.45872	4.22168
			2.42253	4.08034
			2.4774	3.98258
			2.45045	3.84572
			2.42572	3.5501
			2.49849	3.69619
			2.45453	3.47566
			2.46482	3.40958
			2.44044	3.26445
			2.33252	3.19063
			2.41701	3.18309
			2.32796	3.10995
			2.28742	2.87014
			2.21098	2.61827
			2.10673	2.62419
			2.15993	2.39689

## Sheet: Fig 3b
	Fammap			SIGNIFICANT NEURONS BW		SIGNIFICANT NEURONS NW
	BW	NW		EARLY IS	LATE IS	EARLY IS	LATE IS
	-0.0030107	-0.236125		0.14	0.19	0.32	0.21
	0.0603656	-0.123681
	-0.00481597	0.00653627
	-0.117788	0.00984517
	-0.179229	0.116982
	-0.143268	-0.117247
	-0.12299	-0.247354
	-0.0451025	0.00568426
	-0.212474	-0.0630439
	-0.100195	-0.170396
	-0.096724	-0.365206
	-0.306484	-0.496188
	-0.325836	-0.469233
	-0.29306	-0.294487
	-0.23966	-0.0564269
	-0.00526092	0.355077
	0.0491774	0.126242
	0.044087	0.448521
	-0.0494772	0.371228
	0.0377557	0.133477
	0.0419583	0.309453
	0.143079	0.082231
	0.197017	0.0948144
	0.0562894	-0.0474025
	0.0173011	-0.0958259
	0.0914709	-0.0957734
	0.0836716	0.142756
	-0.00520527	0.318435
	-0.198514	0.240634
	-0.310101	0.338577
	-0.286685	0.497633
	-0.239646	0.719319
	-0.201393	0.491789
	0.0546104	0.480455
	0.209999	0.921545
	0.488705	0.929755
	0.657737	1.2641
	0.804017	1.74597
	1.26527	3.19575
	1.71031	4.26524
	2.06901	5.57646
	2.25137	6.25032
	2.52879	7.61223
	2.93479	8.4513
	2.94045	9.07935
	3.41872	10.2337
	3.64392	10.2927
	3.75617	10.5114
	4.05565	10.1187
	4.03331	9.72586
	4.15106	9.07268
	4.14148	8.61919
	3.94684	8.26953
	3.77625	7.42653
	3.57508	6.85361
	3.77007	6.47974
	3.70408	6.24143
	3.74479	5.73397
	3.60221	5.58425
	3.32916	5.2297
	3.51922	4.95867
	3.7187	4.7852
	3.63064	4.76253
	3.64576	4.65247
	3.60662	4.41973
	3.6773	4.00846
	3.85595	3.6094
	3.76246	3.35836
	3.46742	3.51645
	3.42947	3.17186
	3.1793	3.25307
	3.13939	2.88137
	3.06913	2.66494
	3.2784	2.50504
	3.13418	2.08254
	3.49324	2.134
	3.30178	2.00301
	2.99581	2.12582
	2.98649	2.21581
	2.8648	2.19256
	3.06788	2.07824
	2.89179	2.30117
	2.77239	2.15531
	2.77958	2.06794
	2.79606	2.0927
	2.78221	2.33126
	2.65758	1.98533
	2.60938	1.93005
	2.84213	2.1453
	2.73204	2.52349
	2.55156	2.679

## Sheet: Fig 3c
	Strategy response			SIGNIFICANT NEURONS BW		SIGNIFICANT NEURONS NW
	BW	NW		EARLY IS	LATE IS	EARLY IS	LATE IS
	0.00617454	0.0786603		0.14	0.2	0.22	0.3
	0.0269083	0.240875
	0.12596	0.205123
	0.206233	0.160365
	0.288542	0.333186
	0.191924	0.443791
	0.211474	0.556412
	0.259702	0.403551
	0.208752	0.45312
	0.190374	0.392661
	0.182825	0.451262
	0.274562	0.371792
	0.23417	0.245355
	0.23737	0.203794
	0.229268	0.000241102
	0.235194	0.0791473
	0.126363	0.0296662
	0.109705	0.0782172
	0.108775	0.000248341
	0.128628	0.109082
	0.0758465	0.142018
	-0.0189298	0.206512
	0.0574528	0.00735905
	0.0756857	-0.0973053
	0.0418592	-0.0245813
	0.060742	0.0796745
	0.0646485	0.0901167
	-0.00823667	0.21582
	0.00663538	0.266457
	0.0288752	0.389583
	0.0479953	0.25568
	0.127521	0.353826
	0.243054	0.509839
	0.31325	0.582672
	0.322652	0.745385
	0.259472	0.617635
	0.265475	0.563305
	0.306999	0.540991
	0.259936	0.636828
	0.244529	0.819812
	0.315077	0.98641
	0.377859	1.24961
	0.414687	1.50474
	0.575512	1.86264
	0.72966	2.12596
	0.972964	2.628
	1.20309	2.86104
	1.37955	3.36055
	1.64698	3.85351
	1.80652	4.43552
	1.98046	4.69425
	2.06127	4.91943
	2.23544	4.90965
	2.2846	5.02374
	2.21376	4.96584
	2.34131	4.92683
	2.32889	4.85218
	2.29339	4.72799
	2.22101	4.58998
	2.11858	4.48256
	1.95614	4.51369
	1.98842	4.4683
	1.90022	4.15874
	1.91782	4.15882
	1.96832	4.00695
	1.88532	4.01372
	1.86548	3.82935
	1.80209	3.95228
	1.83685	3.96903
	1.84219	4.01204
	1.94901	3.81085
	1.89985	3.59036
	1.89326	3.56086
	1.93403	3.65073
	1.90721	3.65078
	1.84331	3.47886
	1.85979	3.27987
	1.97767	3.09489
	1.9524	3.1455
	1.96796	3.10278
	1.89527	3.01399
	1.98088	2.99255
	1.98269	2.99621
	2.11795	2.85865
	2.06718	2.77607
	2.07816	2.67592
	1.99329	2.73623
	1.93513	2.4722
	1.98583	2.41703
	1.95441	2.59377
	1.89533	2.47405

## Sheet: Fig 3d
	Strategy stimulus			SIGNIFICANT NEURONS BW		SIGNIFICANT NEURONS NW
	BW	NW		EARLY IS	LATE IS	EARLY IS	LATE IS
	0.0413907	0.0273774		0.09	0.1	0.22	0.21
	0.0155783	0.0933625
	0.0243902	-0.00208802
	0.113005	0.0739754
	0.0742274	0.0573874
	0.0584213	0.0999696
	0.0919092	0.156863
	-0.00116681	0.0648636
	0.078488	0.0326584
	0.0762026	0.135787
	0.0559905	0.121406
	0.0160294	-0.00486404
	-0.0381573	-0.0385976
	-0.0294144	-0.213018
	0.014819	-0.161335
	0.0614887	0.0431105
	0.0155859	0.0117722
	0.0777936	0.066945
	0.0918084	0.120435
	0.0829662	0.000824197
	0.0189412	0.158938
	0.0324326	0.0821472
	0.0304113	0.0900559
	0.0363639	0.0329134
	0.001166	-0.0405069
	-0.00332036	0.01907
	-0.0498631	0.198687
	-0.0598766	0.241955
	-0.0253389	0.329028
	-0.0673616	0.206541
	-0.090327	0.218803
	-0.0993476	0.274214
	-0.0365093	0.308885
	-0.00421056	0.508761
	0.153711	0.586156
	0.162693	0.636031
	0.218598	0.715283
	0.363304	0.988644
	0.444306	1.19848
	0.610017	1.5242
	0.74369	1.86482
	0.849216	2.23237
	0.927416	2.29247
	0.93214	2.20043
	1.08624	2.35525
	1.25854	2.44279
	1.29447	2.50767
	1.41346	2.74488
	1.51753	2.79831
	1.47453	2.87756
	1.47978	2.98524
	1.48292	3.01457
	1.3825	2.89358
	1.36888	2.69009
	1.36878	2.57027
	1.3039	2.38687
	1.25357	2.34479
	1.1486	2.20816
	1.15508	2.23714
	1.19526	2.07379
	1.06772	2.09121
	1.01169	2.05638
	0.898756	1.8845
	0.920248	2.00365
	0.916086	1.85585
	0.977048	1.94415
	0.998452	1.86084
	1.03041	1.96854
	0.984632	1.85222
	0.870564	1.93252
	0.932675	1.80862
	0.874602	1.89777
	0.889357	1.86906
	0.852239	1.79773
	0.855159	1.81142
	0.720062	1.79558
	0.739597	1.88098
	0.699172	1.73593
	0.713413	1.59939
	0.702819	1.74891
	0.716207	1.8117
	0.620768	1.67289
	0.604055	1.73689
	0.622611	1.71555
	0.573492	1.43188
	0.617608	1.22513
	0.694641	1.30042
	0.694131	1.30436
	0.735822	1.19773
	0.741535	1.2563
	0.696204	1.30598

## Sheet: Fig 4a
	CROSS TEMPORAL DECODING NORMALIZED ACCURACY
	BW
	0.201413	0.132509	0.0724382	0.0477032	0.166078	0.222615	0.29682	0.19788	0.132509	0.181979	0.139576	0.109541	0.144876	0.136042	0.174912	0.236749	0.113074	0.194346	0.208481	0.20318
	0.0848057	0.0388693	0.204947	0.100707	0.150177	0.130742	0.136042	0.139576	0.159011	0.123675	0.273852	0.208481	0.210247	0.137809	0.113074	0.167845	0.181979	0.144876	0.174912	0.0459364
	0.132509	0.213781	0.159011	0.194346	0.242049	0.102473	0.25265	0.0918728	0.250883	0.144876	0.144876	0.217314	0.100707	0.146643	0.0759717	0.0954064	0.14311	0.0742049	0.102473	0.0865724
	0.137809	0.166078	0.160777	0.363958	0.452297	0.360424	0.35159	0.309187	0.167845	0.190813	0.144876	0.167845	0.106007	0.234982	0.0547703	0.20318	0.164311	0	0.233216	0.151943
	0.167845	0.178445	0.213781	0.402827	0.492933	0.560071	0.482332	0.441696	0.434629	0.381625	0.30212	0.240283	0.275618	0.265018	0.19788	0.303887	0.280919	0.166078	0.376325	0.238516
	0.206714	0.183746	0.111307	0.287986	0.517668	0.784452	0.879859	0.681979	0.630742	0.484099	0.379859	0.381625	0.374558	0.413428	0.29682	0.427562	0.330389	0.367491	0.438163	0.425795
	0.263251	0.213781	0.265018	0.273852	0.464664	0.886926	1	0.874558	0.798587	0.680212	0.627208	0.45583	0.64841	0.484099	0.533569	0.55477	0.448763	0.570671	0.477032	0.413428
	0.219081	0.210247	0.134276	0.268551	0.454064	0.664311	0.939929	0.862191	0.765018	0.734982	0.69788	0.545936	0.591873	0.519435	0.568905	0.45053	0.489399	0.484099	0.515901	0.371025
	0.118375	0.155477	0.162544	0.213781	0.408127	0.556537	0.849823	0.825088	0.874558	0.867491	0.715548	0.634276	0.641343	0.54417	0.659011	0.540636	0.498233	0.611307	0.5	0.415194
	0.137809	0.114841	0.0583039	0.14841	0.365724	0.478799	0.770318	0.757951	0.862191	0.821555	0.862191	0.780919	0.699647	0.740283	0.706714	0.526502	0.636042	0.644876	0.531802	0.443463
	0.190813	0.295053	0.155477	0.157244	0.310954	0.420495	0.655477	0.674912	0.704947	0.837456	0.754417	0.733216	0.805654	0.657244	0.70318	0.634276	0.659011	0.667845	0.597173	0.542403
	0.169611	0.176678	0.19258	0.159011	0.25265	0.434629	0.514134	0.563604	0.673145	0.814488	0.687279	0.676678	0.687279	0.717314	0.632509	0.620141	0.606007	0.530035	0.537102	0.641343
	0.14311	0.206714	0.15371	0.164311	0.242049	0.404594	0.644876	0.590106	0.651943	0.743816	0.74735	0.724382	0.786219	0.674912	0.724382	0.644876	0.687279	0.669611	0.561837	0.515901
	0.162544	0.194346	0.151943	0.233216	0.245583	0.478799	0.528269	0.558304	0.584806	0.814488	0.628975	0.765018	0.704947	0.630742	0.742049	0.70318	0.667845	0.55477	0.611307	0.655477
	0.166078	0.187279	0.130742	0.128975	0.20318	0.300353	0.54417	0.553004	0.590106	0.75265	0.69788	0.70318	0.644876	0.646643	0.789753	0.759717	0.710247	0.717314	0.664311	0.567138
	0.169611	0.176678	0.065371	0.141343	0.286219	0.482332	0.575972	0.469965	0.618375	0.609541	0.694346	0.621908	0.674912	0.701413	0.733216	0.537102	0.701413	0.577739	0.676678	0.567138
	0.187279	0.206714	0.127208	0.194346	0.20318	0.300353	0.443463	0.475265	0.522968	0.625442	0.681979	0.69258	0.694346	0.666078	0.742049	0.701413	0.717314	0.678445	0.64841	0.65371
	0.206714	0.227915	0.118375	0.0812721	0.226148	0.367491	0.575972	0.5053	0.614841	0.620141	0.651943	0.584806	0.696113	0.59364	0.734982	0.59894	0.673145	0.681979	0.628975	0.581272
	0.196113	0.190813	0.107774	0.206714	0.360424	0.473498	0.54417	0.545936	0.5	0.613074	0.572438	0.563604	0.577739	0.588339	0.64311	0.729682	0.64841	0.655477	0.577739	0.65371
	0.212014	0.0971731	0.0795053	0.150177	0.176678	0.337456	0.376325	0.484099	0.427562	0.475265	0.4947	0.65371	0.538869	0.657244	0.607774	0.607774	0.632509	0.597173	0.558304	0.676678
	CROSS TEMPORAL DECODING NORMALIZED ACCURACY
	NW
	0.13851	0.125918	0.144806	0.161595	0.109129	0.089192	0.10703	0.0703043	0.12277	0.175236	0.189927	0.183631	0.220357	0.196222	0.193075	0.183631	0.166842	0.0828961	0.174187	0.133263
	0.149003	0.236097	0.134313	0.172088	0.0944386	0.220357	0.139559	0.165792	0.20042	0.115425	0.145855	0.128017	0.0933893	0.179433	0.134313	0.150052	0.109129	0.135362	0.117524	0.0986359
	0.18468	0.133263	0.504722	0.146905	0.18468	0.180483	0.196222	0.171039	0.103882	0.192025	0.12382	0.179433	0.211962	0.284365	0.124869	0.156348	0.137461	0.134313	0.089192	0.0734523
	0.158447	0.145855	0.150052	0.355719	0.213012	0.258132	0.165792	0.15425	0.149003	0.159496	0.0870934	0.116474	0.133263	0.0975866	0.0965373	0.183631	0.113326	0.156348	0	0.171039
	0.10808	0.0807975	0.178384	0.221406	0.366212	0.63064	0.480588	0.420776	0.398741	0.420776	0.357817	0.336831	0.367261	0.27702	0.325289	0.218258	0.219307	0.282267	0.248688	0.240294
	0.139559	0.190976	0.156348	0.265477	0.592865	1	0.8468	0.80063	0.695698	0.667366	0.55404	0.537251	0.543547	0.496327	0.455404	0.341028	0.402938	0.328437	0.379853	0.339979
	0.128017	0.183631	0.210913	0.155299	0.467996	0.83001	0.950682	0.881427	0.762854	0.633788	0.582371	0.592865	0.519412	0.549843	0.439664	0.402938	0.408185	0.357817	0.33893	0.346275
	0.0703043	0.185729	0.15425	0.137461	0.416579	0.797482	0.888772	0.962225	0.802728	0.764953	0.698846	0.572928	0.55404	0.52361	0.472193	0.448059	0.396642	0.371459	0.390346	0.321091
	0.13851	0.203568	0.133263	0.101784	0.358867	0.726128	0.801679	0.874082	0.700944	0.711438	0.685205	0.60021	0.557188	0.547744	0.466946	0.470094	0.383001	0.391396	0.436516	0.304302
	0.18468	0.186779	0.182581	0.125918	0.393494	0.693599	0.651626	0.807975	0.732424	0.757608	0.712487	0.703043	0.627492	0.612802	0.525708	0.581322	0.421826	0.455404	0.403987	0.268625
	0.159496	0.150052	0.126967	0.100735	0.335782	0.580273	0.602308	0.737671	0.675761	0.717733	0.69255	0.643232	0.644281	0.625393	0.578174	0.570829	0.485834	0.502623	0.516264	0.381952
	0.16999	0.114376	0.156348	0.100735	0.324239	0.547744	0.620147	0.577125	0.598111	0.719832	0.669465	0.643232	0.681007	0.636936	0.609654	0.547744	0.44596	0.451207	0.520462	0.366212
	0.206716	0.120672	0.210913	0.0986359	0.376705	0.590766	0.575026	0.550892	0.571878	0.687303	0.647429	0.675761	0.642183	0.64638	0.665268	0.545645	0.496327	0.50787	0.442812	0.432319
	0.189927	0.176285	0.262329	0.105981	0.273872	0.505771	0.562434	0.560336	0.585519	0.626443	0.649528	0.674711	0.625393	0.683106	0.616999	0.577125	0.498426	0.505771	0.498426	0.438615
	0.18468	0.15425	0.129066	0.0933893	0.296957	0.448059	0.401889	0.494229	0.443861	0.572928	0.602308	0.649528	0.654774	0.625393	0.61595	0.563484	0.518363	0.497377	0.543547	0.428122
	0.16894	0.162644	0.161595	0.1532	0.197272	0.386149	0.4617	0.497377	0.515215	0.657922	0.587618	0.589717	0.596013	0.587618	0.573977	0.598111	0.552991	0.560336	0.560336	0.395593
	0.16999	0.126967	0.0975866	0.139559	0.24554	0.423924	0.43127	0.459601	0.402938	0.497377	0.512067	0.472193	0.527807	0.540399	0.525708	0.581322	0.455404	0.526758	0.484785	0.408185
	0.0902413	0.149003	0.139559	0.13851	0.240294	0.33788	0.407135	0.405037	0.366212	0.494229	0.502623	0.480588	0.542497	0.58447	0.537251	0.562434	0.529906	0.39979	0.506821	0.352571
	0.193075	0.118573	0.120672	0.0587618	0.278069	0.406086	0.372508	0.39979	0.410283	0.475341	0.55404	0.534103	0.501574	0.556139	0.565582	0.593914	0.479538	0.471144	0.517314	0.386149
	0.143757	0.129066	0.0870934	0.1532	0.229801	0.413431	0.373557	0.351522	0.381952	0.348374	0.450157	0.375656	0.488982	0.474292	0.498426	0.41553	0.408185	0.351522	0.420776	0.367261

[truncated: 77 more sheets: Fig 4b, Fig 4c, Fig 4d, Fig 4e, Fig 4f, Fig 5a, Fig 5b, Fig 5c, Fig 5d, Fig 5e, Fig 5f, Fig 6a, Fig 6b, S1a, S1b, S1c, S1d, S2a, S2d, S2b …]
